# Supplementary material for: Efficacy and safety of dapagliflozin in children with kidney disease: real-world data
Source: Pediatr Nephrol. 2024 Aug 6;39(12):3551–8. doi: 10.1007/s00467-024-06481-8 (PMC11511754; doi:10.1007/s00467-024-06481-8)
Supplement: Supplementary file 2 — Supplementary Material 1. [file 467_2024_6481_MOESM2_ESM.xlsx]

## Sheet: Sheet1
Supplementary Table 1. Clinical characteristics of the patients
									At baseline									Last treatment
No.	Sex	Age at first treatment (years)	Initial body weight (kg)	Diagnosis	Genetic diagnosis	ACEi or ARB	Dapagliflozin dose	Treatment duration (months)	eGFR (ml/min/1.73m2)	Protienuria (mg/mg)	Albumin (g/dL)	Uric acid (mg/dL)	Potassium (mmol/L)	BMI (kg/m2)	SBP (mmHg)	DBP (mmHg)	Medication other than ACEi or ARB	eGFR (ml/min/1.73m2)	Protienuria (mg/mg)	Albumin (g/dL)	Uric acid (mg/dL)	Potassium (mmol/L)	BMI (kg/m2)	SBP (mmHg)	DBP (mmHg)	Medication other than ACEi or ARB
1	M	15.9097	43.35	aHUS		Losartan 25 mg	10 mg	9.42916	34.7	1.21	4.2	6.5	4.4	15.05	NA	NA	CaCO3, benzbromarone	30.9	1.25	7.4	7.4	4.5	15.64	105	75	CaCO3, benzbromarone
2	M	17.6975	52	Alport syndrome	COL4A5	Ramipril 10 mg, Losartan 12.5 mg	10 mg	13.963	38	2.51	3.3	6.8	4.6	NA	NA	NA	allopurinol	33.7	0.89	4.1	4.5	5.1	16.65	NA	NA	allopurinol
3	M	13.9247	55.5	MRNS	PAX2	Losartan 50 mg	10 mg	4.13963	24.1	0.47	4.3	7.9	3.9	26.8	112	63	febuxostat	24.4	1.49	4.5	13.4	3.6	26.94	107	71	febuxostat
4	M	18.204	54.7	Alport syndrome	COL4A5	Enalapril 10 mg	10 mg	8.64066	29.6	3.99	4.2	7.4	5.6	17.03	131	70	benzbromarone	21.5	4.45	4.3	3.4	5	17.17	123	74	febuxostat
5	F	14.0643	46.55	MRNS		Enalapril 10 mg	10 mg	5.74949	117.2	2.71	3.7	5	4	17.98	104	70		111.9	1.32	3.9	3.6	4.2	17.32	107	72
6	M	13.2977	59.4	MRNS	PAX2	Losartan 50 mg	10 mg	7.75359	54.3	0.18	4.3	6	4.4	22.73	100	57	benzbromarone	52	0.17	4.4	5.9	4.5	22.1	NA	NA	benzbromarone
7	F	15.7125	52.95	aHUS		Enalapril 7.5 mg	10 mg	11.9589	67.9	0.52	4.3	6	4.3	21.87	125	85		62	0.34	4.4	6.4	3.8	22.93	130	88
8	F	17.1307	54.95	IgAN		Candesartan 8 mg	10 mg	8.47639	97.75	0.39	4.3	3.9	4.3	19.19	120	74		95.4	0.74	4.4	3.6	4.1	NA	NA	NA
9	M	17.358	72.15	Alport syndrome	genetic test not done	Enalapril 12.5 mg	10 mg	4.82957	81.5	0.69	3.1	6.3	4.4	24	121	74		59.2	0.69	3.4	8.8	4.8	24.1	125	80
10	M	18.0315	58.95	IgAV		Irbesartan 150 mg	10 mg 12 wks → 5mg	11.269	113.2	0.37	4.7	5.5	4.4	21.11	113	62		117.7	0.37	4.5	4.3	4.6	19.67	107	71
11	M	16.8953	81	CAKUT		Enalapril 15 mg	10 mg	3.35113	45.05	0.25	4.1	6.7	4.3	28.43	124	77	alfacalcidol, benzbromarone	43.05	0.12	4.4	7.2	5.1	27.13	NA	NA	alfacalcidol, benzbromarone
12	F	9.08419	22.7	Alport syndrome	COL4A5	Ramipril 5 mg	5 mg	3.67967	73.6	0.37	4.4	3.8	3.9	16.03	96	57		69	0.19	4.3	3.8	4.1	14.34	95	58
13	M	13.9932	44.9	IgAN		Enalapril 6.25 mg	5 mg 4 wks → 10 mg	6.40657	86.05	0.29	4.5	5.5	4.2	19.54	113	63		70.7	0.3	5	5.8	4.4	18.26	112	65
14	F	13.0705	67.5	Alport syndrome	COL4A5	Enalapril 10 mg	10 mg	2.98973	107.2	0.69	4.3	5.9	4.5	22.37	116	77		102.6	0.59	4	5.6	3.9	23.05	118	80
15	M	15.5373	60.9	IgAN		lrbesartan 150 mg	10 mg	5.28953	76.7	0.28	4.5	7.3	4	21.86	122	80		72.3	0.41	4.3	6.5	4.1	22.97	129	85
16	F	7.16222	20.95	MRNS		Losartan 62.5 mg	10 mg	10.5791	48.05	1.66	3.8	5.7	4.3	15.44	100	62	cyclosporine	33.5	3.77	3.8	7	4.8	15.07	109	73	CaCO3
17	F	12.449	42.95	Alport syndrome	COL4A5	Ramipril 10 mg	10 mg	5.74949	102.4	0.91	4.1	4.6	4	19.24	116	69		107.1	0.73	3.9	3.5	4.1	19.41	116	71
18	M	15.5619	63.85	FSGS		Enalapril 2.5 mg, Irbesartan 150 mg	5 mg	3.74538	39.9	11.12	1.5	6.2	4.8	19.3	130	84	Ezetimibe, Sevelamer carbonate	32	14.28	1.5	7.2	4.6	NA	NA	NA	Ezetimibe, Sevelamer carbonate
19	F	17.9658	56.15	IgAV		Enalapril 5 mg	5 mg 3 wks → 10 mg	9.98768	92.65	0.33	4.1	5	3.9	23.43	108	72		88.85	0.19	4.4	4.8	4.1	23.21	118	78
20	F	16.5311	49	Alport syndrome	COL4A5	Enalapril 10 mg	10 mg	5.05955	85.6	0.53	4.2	6	4.3	18.44	122	88		91.75	0.52	4.1	4.9	4.1	17.31	NA	NA
21	M	10.4339	31.7	MRNS		Enalapril 6.25 mg	10 mg for 6 wks → 5 mg	8.47639	23.4	1.42	4	6.2	4.8	17.58	110	64	CaCO3, benzbromarone	22.7	2.2	3.9	6.6	4.9	17.72	112	66	CaCO3, benzbromarone
22	F	9.72758	29.75	MRNS	CoQ8b	Enalapril 5 mg	10 mg for 3 wks → 5 mg	3.44969	68.5	0.94	4.3	5.2	3.9	15.55	100	66		84.15	3.73	4	4.7	4.1	14.54	104	75
Abbreviations; ACEi, angiotensin converting enzyme inhibitor; aHUS, atypical hemolytic uremic syndrome; ARB, angiotensin receptor blockers; NA, Not available
FSGS, focal segmental glomerulosclerosis; IgAN, IgA nephropathy; IgAV, IgA vasculitis; MRNS, medication-resistant nephrotic syndrome
